# Supplementary material for: Prospective, Multicenter Phase II Trial of Non-Pegylated Liposomal Doxorubicin Combined with Ifosfamide in First-Line Treatment of Advanced/Metastatic Soft Tissue Sarcomas
Source: Cancers (Basel). 2023 Oct 18;15(20):5036. doi: 10.3390/cancers15205036 (PMC10605752; doi:10.3390/cancers15205036)
Supplement: Supplementary file 1 [file cancers-15-05036-s001.zip]

Archive with 1 entries (1 files):
- cancers-2639170-supplementary.pdf
